# Supplementary material for: Diversity of polypores in the Dominican Republic: Pseudowrightoporia dominicana sp. nov. (Hericiaceae, Russulales)
Source: MycoKeys. 2018 May 16;(34):35–45. doi: 10.3897/mycokeys.34.25371 (PMC5966507; doi:10.3897/mycokeys.34.25371)
Supplement: XML Treatment for Pseudowrightoporia dominicana [file mycokeys.34.25371-treatment1.xml]

<!DOCTYPE tp:taxon-treatment
  PUBLIC "-//TaxonX//DTD Taxonomic Treatment Publishing DTD v0 20100105//EN" "tax-treatment-NSO.dtd">
<tp:taxon-treatment xmlns:tp="http://www.plazi.org/taxpub"><tp:treatment-meta><kwd-group><label>Taxon classification</label><kwd><named-content xmlns:xlink="http://www.w3.org/1999/xlink" content-type="kingdom">Fungi</named-content></kwd><kwd><named-content xmlns:xlink="http://www.w3.org/1999/xlink" content-type="order">Russulales</named-content></kwd><kwd><named-content xmlns:xlink="http://www.w3.org/1999/xlink" content-type="family">Hericiaceae</named-content></kwd></kwd-group><mixed-citation publication-type="journal"><person-group><name><surname>Vizzini</surname><given-names>Alfredo</given-names></name><name><surname>Angelini</surname><given-names>Claudio</given-names></name><name><surname>Losi</surname><given-names>Cristiano</given-names></name><name><surname>Ercole</surname><given-names>Enrico</given-names></name></person-group><article-title>Diversity of polypores in the Dominican Republic: <italic><tp:taxon-name><tp:taxon-name-part taxon-name-part-type="genus" reg="Pseudowrightoporia">Pseudowrightoporia</tp:taxon-name-part> <tp:taxon-name-part taxon-name-part-type="species" reg="dominicana">dominicana</tp:taxon-name-part></tp:taxon-name></italic> sp. nov. (<tp:taxon-name><tp:taxon-name-part taxon-name-part-type="family">Hericiaceae</tp:taxon-name-part></tp:taxon-name>, <tp:taxon-name><tp:taxon-name-part taxon-name-part-type="genus" reg="Russulales">Russulales</tp:taxon-name-part></tp:taxon-name>)</article-title><source>MycoKeys</source><day>16</day><month>5</month><year>2018</year><volume>2018</volume><issue>34</issue><fpage>35</fpage><lpage>45</lpage><pub-id pub-id-type="doi">10.3897/mycokeys.34.25371</pub-id></mixed-citation></tp:treatment-meta><tp:nomenclature><tp:taxon-name>
              <tp:taxon-name-part taxon-name-part-type="genus" reg="Pseudowrightoporia">Pseudowrightoporia</tp:taxon-name-part>
              <tp:taxon-name-part taxon-name-part-type="species" reg="dominicana">dominicana</tp:taxon-name-part>
            <object-id xmlns:xlink="http://www.w3.org/1999/xlink" content-type="mycobank" xlink:type="simple">MB824844</object-id>
            </tp:taxon-name><tp:taxon-authority>Angelini, Losi &amp; Vizzini</tp:taxon-authority><tp:taxon-status xmlns:xlink="http://www.w3.org/1999/xlink" xlink:type="simple">sp. nov.</tp:taxon-status><xref ref-type="fig" rid="F3">Fig. 3</xref></tp:nomenclature><tp:treatment-sec sec-type="Holotype" id="SECID0EINAE"><title>Holotype.</title><p>Dominican Republic. La Vega (Province), Jarabacoa (Municipality), Montaña (Locality), <named-content xmlns:xlink="http://www.w3.org/1999/xlink" content-type="dwc:verbatimCoordinates" xlink:type="simple"><named-content content-type="geo-json" specific-use="{&#34;type&#34;:&#34;Point&#34;,&#34;coordinates&#34;:[-70.632500,19.110833]}" id="NCID0ERNAE" xlink:type="simple">19°06'39"N, 70°37'57"W</named-content></named-content>, on an unidentified live trunk of a deciduous tree, in a mixed mountain forest with several broadleaved species and pines (<italic><tp:taxon-name><tp:taxon-name-part taxon-name-part-type="genus" reg="Pinus">Pinus</tp:taxon-name-part> <tp:taxon-name-part taxon-name-part-type="species" reg="occidentalis">occidentalis</tp:taxon-name-part></tp:taxon-name></italic>), 17 December 2016, Claudio Angelini, (JBSD 127410, isotype ANGE 789).</p></tp:treatment-sec><tp:treatment-sec sec-type="etymology" id="SECID0EBOAE"><title>Etymology.</title><p>The epithet refers to the country, The Dominican Republic, where this species was found.</p><p>Basidiomata annual, pileate, sessile, single or in small clusters, fibrous-tough (Fig. <xref ref-type="fig" rid="F3">3a and b</xref>). Pileus broadly attached to dimidiate, up to 25 mm wide and 15 mm deep, 5–10 mm thick; upper surface white to cream with pinkish tint, velutinate to glabrous, azonate, smooth; margin rounded, even or slightly lobed; pore surface concolorous with the pileus surface, pores round to angular, at first cupulate, 6–8 per mm, dissepiments thick and entire; tube layer 2–4 mm thick, whitish to cream; context pinkish (Fig. <xref ref-type="fig" rid="F3">3c</xref>), homogenous, tough-fibrous, up to 6 mm thick. Hyphal system di-trimitic; generative hyphae clamped, hyaline, thin-walled, 2.2–4.8 µm wide; skeletal hyphae thick-walled, rarely branched, 2.4–5.6 µm wide, dextrinoid especially in the trama (Fig. <xref ref-type="fig" rid="F3">3d</xref>); contextual binding hyphae thick-walled, short-branched, 1.6–2.4 µm wide, weakly dextrinoid (Fig. <xref ref-type="fig" rid="F3">3e</xref>). Cystidia none. Basidia densely united, clavate, 4-sterigmate, 8–12 × 4–5 µm. Basidiospores (2.6–)2.98–<italic>3.2</italic>–3.43(–3.6) × <!--PageBreak-->(1.8–)1.96–<italic>2.2</italic>–2.44(–2.8) µm (n = 40), Q = (1.14–)1.28–<italic>1.44</italic>–1.6(–1.89), broadly ellipsoid to ellipsoid, finely asperulate, thin- to slightly thick-walled, distinctly amyloid (Fig. <xref ref-type="fig" rid="F3">3f</xref>).</p></tp:treatment-sec><tp:treatment-sec sec-type="distribution" id="SECID0EEPAE"><title>Habit, habitat and distribution.</title><p>Pileate, gregarious on a live trunk of deciduous tree, so far known only from the type locality.</p><fig id="F3" position="float" orientation="portrait"><label>Figure 3.</label><caption><p>
                  <italic><tp:taxon-name><tp:taxon-name-part taxon-name-part-type="genus" reg="Pseudowrightoporia">Pseudowrightoporia</tp:taxon-name-part> <tp:taxon-name-part taxon-name-part-type="species" reg="dominicana">dominicana</tp:taxon-name-part></tp:taxon-name></italic> (JBSD 127410) <bold>a, b</bold> fresh basidiomes in situ <bold>c</bold> cut side of the basidiome <bold>d</bold> dextrinoid skeletal hyphae <bold>e</bold> binding hypha <bold>f</bold> amyloid spores. Microscopical elements observed in Melzer’s anionic reagent. Scale bars: 10 mm (<bold>a–c</bold>); 10 μm (<bold>d–f</bold>).</p></caption><graphic xmlns:xlink="http://www.w3.org/1999/xlink" xlink:href="mycokeys-34-035-g003.jpg" position="float" orientation="portrait" xlink:type="simple" id="oo_203504.jpg"/></fig><!--PageBreak--></tp:treatment-sec></tp:taxon-treatment>
